# Supplementary material for: Salvage Cryoballoon Ablation After Non-Curative Endoscopic Submucosal Dissection: The First Case Report on T1bN0M0 Esophageal Adenocarcinoma
Source: Reports (MDPI). 2025 Dec 12;8(4):265. doi: 10.3390/reports8040265 (PMC12737302; doi:10.3390/reports8040265)
Supplement: Supplementary file 1 [file reports-08-00265-s001.zip]

Archive with 1 entries (1 files):
- reports-4006350-supplementary.mp4
